# Supplementary material for: TRIM2 Selectively Regulates Inflammation-Driven Pathological Angiogenesis without Affecting Physiological Hypoxia-Mediated Angiogenesis
Source: Int J Mol Sci. 2024 Mar 15;25(6):3343. doi: 10.3390/ijms25063343 (PMC10970352; doi:10.3390/ijms25063343)
Supplement: Supplementary file 1 [file ijms-25-03343-s001.zip]

Archive with 1 entries (1 files):
- ijms-2893460-supplementary.pdf
